# Supplementary material for: Physiological and gene transcription assays to assess responses of mussels to environmental changes
Source: PeerJ. 2019 Oct 4;7:e7800. doi: 10.7717/peerj.7800 (PMC6779115; doi:10.7717/peerj.7800)
Supplement: Supplemental Information 1 [file peerj-07-7800-s003.r]

##############################################
#
# Changing tides gene expression
#
# By Tammy L. Wilson 30 Oct 2018
# New data received 9 Nov 2019 
# Revised figure formatting and gene order 28 Feb 2019
# Annotated for PeerJ 1 Apr 2019
## Addresses influential non-response (34) by removing 2 records.
#
################################################


setwd("ENTER PATH HERE/20190401_CounihanETAL")

library(lme4)
library(nlme)
library(emmeans)
library(multcomp)
library(TukeyC)
library(lmerTest)
library(pwr2)

########################################################################
### Functions

is.even <- function(x) x %% 2 == 0
is.odd <- function(x) x %% 2 != 0

panel.cor <- function(x, y, digits = 2, prefix = "", cex.cor, ...){
  usr <- par("usr"); on.exit(par(usr))
  par(usr = c(0, 1, 0, 1))
  r <- round(cor(x, y,method="pearson"),digits=digits)
  p<- cor.test(x,y,method="pearson")
  t<- if(p$p.value<=0.05) 2 else 1
  txt <- format(c(r, 0.123456789), digits = digits)[1]
  txt <- paste0(prefix, txt)
  if(missing(cex.cor)) cex.cor <- 0.8/strwidth(txt)    
  text(0.5, 0.5, txt, font = t, col = t)
}

panel.cor.all <- function(x, y, digits = 2, prefix = "", cex.cor, ...){
  usr <- par("usr"); on.exit(par(usr))
  par(usr = c(0, 1, 0, 1))
  r <- round(cor(x, y,method="pearson"),digits=digits)
  p<- cor.test(x,y,method="pearson")
  t<- if(p$p.value<0.05) 2 else 1
  txt <- format(c(r, 0.123456789), digits = digits)[1]
  txt <- paste0(prefix, txt)
  if(missing(cex.cor)) cex.cor <- 0.8/strwidth(txt)    
  text(0.5, 0.5, txt, font = t, col = t)
}

#### Function to analyze genes and save relevant output

gene.analysis<-function(site.vec,gene,year,pSite,gene.name,family) { 
  data<-data.frame(gene,year,pSite)
  
  ### Fit random effects model, REML did not return valid results
  G2<- lmer(gene ~ pSite + (1 | year),
            REML=FALSE, data = data)
  
    ## Post hoc tests. Have to use the Maximum Likelihood parameterization.
  ## Site means
  means.G2<-emmeans(G2, ~pSite,adjust="tukey"
                    )
  ## Posthoc tests for site differences
  posthoc.G2<- glht(G2, linfct = mcp(pSite = "Tukey"))
  mcs.G2 = summary(posthoc.G2,test=adjusted("single-step"))
  cld.G2<-cld(mcs.G2,level=0.05, decreasing=T)
  ## posthoc test for park difference
  K.G2<-matrix(c(0,1,1,0,-1,-1),1)
  t.G2<-glht(G2, linfct = K.G2)
  park.G2<-summary(t.G2) ## Return this
  
  ### Make data.frame with means, summary stats, tukey letters
  m.G2<-as.data.frame(summary(means.G2))[c('emmean','SE','lower.CL','upper.CL')]
  test.G2<-as.data.frame<-cld.G2[[10]]$Letters
  gene.name1<-rep(gene.name,length(site.vec))
  m.test.G2<-data.frame(site.vec,gene.name1,m.G2,test.G2)
  
  ### Fit interaction of year and site to get means for correlation analysis
  G1<-glm(gene~ pSite*year, data = data
          )
  means.G1<-emmeans(G1, ~pSite|year
                    ) ## Return this.
  
  ### save output
  
  #### Site means
  write.table(m.test.G2,file = file.path('output',paste0('/',gene.name,'SiteMeans.csv'))
              ,append=FALSE, sep=",",row.names = FALSE)
  #### Site means by year
  #### This required processing outside of R to combine results.
      # I couldn't figure out how to format the output properly.
      # Table with combined results is included with the data.
  sink(file = file.path('output',paste0('/',gene.name,'SiteMeansbyYear.txt')),append=FALSE)
  print(means.G1)
  sink()
  
  } #end gene.analysis function

#### Function to analyze log-normal physiological markers and save relevant output
physio.analysis<-function(site.vec,physio,year,pSite,physio.name) { 
  data<-data.frame(physio,year,pSite)
  
  ### Fit random effects model, REML did not return valid results
  G2<- lmer(log(physio) ~ pSite + (1 | year),
            REML=FALSE, data = data)
  
  ## Post hoc tests. Have to use the Maximum Likelihood parameterization.
  ## Site means
  means.G2<-emmeans(G2, ~pSite,adjust="tukey",type="response")
  ## Posthoc tests for site differences
  posthoc.G2<- glht(G2, linfct = mcp(pSite = "Tukey"))
  mcs.G2 = summary(posthoc.G2,test=adjusted("single-step"))
  cld.G2<-cld(mcs.G2,level=0.05, decreasing=T)
  ## posthoc test for park difference
  K.G2<-matrix(c(0,1,1,0,-1,-1),1)
  t.G2<-glht(G2, linfct = K.G2)
  park.G2<-summary(t.G2) ## Return this
  
  ### Make data.frame with means, summary stats, tukey letters
  m.G2<-as.data.frame(summary(means.G2))[c('response','SE','lower.CL','upper.CL')]
  test.G2<-as.data.frame<-cld.G2[[10]]$Letters
  physio.name1<-rep(physio.name,length(site.vec))
  m.test.G2<-data.frame(site.vec,physio.name1,m.G2,test.G2)
  
  ### Fit interaction of year and site to get means for correlation analysis
  G1<-glm(log(physio)~ pSite*year, data = data)
  means.G1<-emmeans(G1, ~pSite|year,type="response") ## Return this.
  
  ### save output
  
  #### Site means
  write.table(m.test.G2,file = file.path('output',paste0('/',physio.name,'SiteMeans.csv'))
              ,append=FALSE, sep=",",row.names = FALSE)
  #### Site means by year
  #### This required processing outside of R to combine results.
  # I couldn't figure out how to format the output properly.
  # Table with combined results is included with the data.
  sink(file = file.path('output',paste0('/',physio.name,'SiteMeansbyYear.txt')),append=FALSE)
  print(means.G1)
  sink()
  
} #end physio.analysis function


### End Functions
###############################################################################################


geneData<-read.csv("CounihanETAL2019_geneData.csv", header=T)
physioData<-read.csv("CounihanETAL2019_physioData.csv", header=T)


gene.vec<-c("CaM","Casp8","MIF","CNN","CHI","CCOIV","HSP70","HSP90","HIFa"
             ,"MytB","Myt","MT20","Cyp3","P53")
physio.vec<-c("Condition.Factor","Shell.Thickness","Hemocyte.Count","H2O2","RNA:DNA","P450","HSP40")
site.vec<-c("Kaflia", "Kukak", "Takli", "Chinitna", "Fossil","Silver")

#################
### Gene analysis
gene.analysis(site.vec=site.vec,gene=geneData$CNN,year=as.factor(geneData$year),pSite=geneData$pSite,gene.name="CNN")
gene.analysis(site.vec=site.vec,gene=geneData$CaM,year=as.factor(geneData$year),pSite=geneData$pSite,gene.name="CaM")
gene.analysis(site.vec=site.vec,gene=geneData$Casp8,year=as.factor(geneData$year),pSite=geneData$pSite,gene.name="Casp8")
gene.analysis(site.vec=site.vec,gene=geneData$CCOIV,year=as.factor(geneData$year),pSite=geneData$pSite,gene.name="CCOIV")
gene.analysis(site.vec=site.vec,gene=geneData$CHI,year=as.factor(geneData$year),pSite=geneData$pSite,gene.name="CHI")
gene.analysis(site.vec=site.vec,gene=geneData$Cyp3,year=as.factor(geneData$year),pSite=geneData$pSite,gene.name="Cyp3")
gene.analysis(site.vec=site.vec,gene=geneData$HIFa,year=as.factor(geneData$year),pSite=geneData$pSite,gene.name="HiFa")
gene.analysis(site.vec=site.vec,gene=geneData$HSP70,year=as.factor(geneData$year),pSite=geneData$pSite,gene.name="HSP70")
gene.analysis(site.vec=site.vec,gene=geneData$HSP90,year=as.factor(geneData$year),pSite=geneData$pSite,gene.name="HSP90")
gene.analysis(site.vec=site.vec,gene=geneData$MIF,year=as.factor(geneData$year),pSite=geneData$pSite,gene.name="MIF")
gene.analysis(site.vec=site.vec,gene=geneData$MT20,year=as.factor(geneData$year),pSite=geneData$pSite,gene.name="MT20")
gene.analysis(site.vec=site.vec,gene=geneData$MytB,year=as.factor(geneData$year),pSite=geneData$pSite,gene.name="MytB")
gene.analysis(site.vec=site.vec,gene=geneData$Myt,year=as.factor(geneData$year),pSite=geneData$pSite,gene.name="Myt")
gene.analysis(site.vec=site.vec,gene=geneData$P53,year=as.factor(geneData$year),pSite=geneData$pSite,gene.name="P53")

### Physiological Biomarkers
gene.analysis(site.vec=site.vec,gene=physioData$cond.factor,year=as.factor(physioData$year),pSite=physioData$pSite,gene.name="Condition.Factor")
gene.analysis(site.vec=site.vec,gene=physioData$shell.thick,year=as.factor(physioData$year),pSite=physioData$pSite,gene.name="Shell.Thickness")
physio.analysis(site.vec=site.vec,physio=physioData$hemo.count,year=as.factor(physioData$year),pSite=physioData$pSite,physio.name="Hemocyte.Count")
gene.analysis(site.vec=site.vec,gene=physioData$H2O2,year=as.factor(physioData$year),pSite=physioData$pSite,gene.name="H2O2")
physio.analysis(site.vec=site.vec,physio=physioData$RNA.DNA,year=as.factor(physioData$year),pSite=physioData$pSite,physio.name="RNADNA")
physio.analysis(site.vec=site.vec,physio=physioData$P450,year=as.factor(physioData$year),pSite=physioData$pSite,physio.name="P450")
physio.analysis(site.vec=site.vec,physio=physioData$HSP40,year=as.factor(physioData$year),pSite=physioData$pSite,physio.name="HSP40")
###
##################

### Call output for means and Tukey letters
# Gene
CNNMeans<-read.table("output/CNNSiteMeans.csv", header = T, sep = ",")
CaMMeans<-read.table("output/CaMSiteMeans.csv", header = T, sep = ",")
Casp8Means<-read.table("output/Casp8SiteMeans.csv", header = T, sep = ",")
CCOIVMeans<-read.table("output/CCOIVSiteMeans.csv", header = T, sep = ",")
CHIMeans<-read.table("output/CHISiteMeans.csv", header = T, sep = ",")
Cyp3Means<-read.table("output/Cyp3SiteMeans.csv", header = T, sep = ",")
HiFaMeans<-read.table("output/HiFaSiteMeans.csv", header = T, sep = ",")
HSP70Means<-read.table("output/HSP70SiteMeans.csv", header = T, sep = ",")
HSP90Means<-read.table("output/HSP90SiteMeans.csv", header = T, sep = ",")
MIFMeans<-read.table("output/MIFSiteMeans.csv", header = T, sep = ",")
MT20Means<-read.table("output/MT20SiteMeans.csv", header = T, sep = ",")
MytBMeans<-read.table("output/MytBSiteMeans.csv", header = T, sep = ",")
MytMeans<-read.table("output/MytSiteMeans.csv", header = T, sep = ",")
p53Means<-read.table("output/p53SiteMeans.csv", header = T, sep = ",")
# Physio
cond.factorMeans<-read.table("output/Condition.FactorSiteMeans.csv", header = T, sep = ",")
shell.thickMeans<-read.table("output/Shell.ThicknessSiteMeans.csv", header = T, sep = ",")
hemo.countMeans<-read.table("output/Hemocyte.CountSiteMeans.csv", header = T, sep = ",")
H2O2Means<-read.table("output/H2O2SiteMeans.csv", header = T, sep = ",")
RNA.DNAMeans<-read.table("output/RNADNASiteMeans.csv", header = T, sep = ",")
P450Means<-read.table("output/P450SiteMeans.csv", header = T, sep = ",")
HSP40Means<-read.table("output/HSP40SiteMeans.csv", header = T, sep = ",")

### Combine output for figure
# gene
means.all.gene<-data.frame(CaMMeans[,3],Casp8Means[,3],MIFMeans[,3],CNNMeans[,3],CHIMeans[,3]
                            ,CCOIVMeans[,3],HSP70Means[,3],HSP90Means[,3],HiFaMeans[,3],MytBMeans[,3]
                            ,MytMeans[,3],MT20Means[,3],Cyp3Means[,3],p53Means[,3])
lcl.all.gene<-data.frame(CaMMeans[,5],Casp8Means[,5],MIFMeans[,5],CNNMeans[,5],CHIMeans[,5]
                          ,CCOIVMeans[,5],HSP70Means[,5],HSP90Means[,5],HiFaMeans[,5],MytBMeans[,5]
                          ,MytMeans[,5],MT20Means[,5],Cyp3Means[,5],p53Means[,5])
ucl.all.gene<-data.frame(CaMMeans[,6],Casp8Means[,6],MIFMeans[,6],CNNMeans[,6],CHIMeans[,6]
                          ,CCOIVMeans[,6],HSP70Means[,6],HSP90Means[,6],HiFaMeans[,6],MytBMeans[,6]
                          ,MytMeans[,6],MT20Means[,6],Cyp3Means[,6],p53Means[,6])
Tltr.all.gene<-data.frame(CaMMeans[,7],Casp8Means[,7],MIFMeans[,7],CNNMeans[,7],CHIMeans[,7]
                           ,CCOIVMeans[,7],HSP70Means[,7],HSP90Means[,7],HiFaMeans[,7],MytBMeans[,7]
                           ,MytMeans[,7],MT20Means[,7],Cyp3Means[,7],p53Means[,7])
# Physio
means.all.physio<-data.frame(cbind(cond.factorMeans[,3],shell.thickMeans[,3],hemo.countMeans[,3],H2O2Means[,3]
                            ,RNA.DNAMeans[,3],P450Means[,3]
                            ,HSP40Means[,3]))
lcl.all.physio<-data.frame(cbind(cond.factorMeans[,5],shell.thickMeans[,5],hemo.countMeans[,5],H2O2Means[,5]
                          ,RNA.DNAMeans[,5],P450Means[,5]
                          ,HSP40Means[,5]))
ucl.all.physio<-data.frame(cbind(cond.factorMeans[,6],shell.thickMeans[,6],hemo.countMeans[,6],H2O2Means[,6]
                          ,RNA.DNAMeans[,6],P450Means[,6]
                          ,HSP40Means[,6]))
Tltr.all.physio<-data.frame(cond.factorMeans[,7],shell.thickMeans[,7],hemo.countMeans[,7],H2O2Means[,7],RNA.DNAMeans[,7],P450Means[,7]
                     ,HSP40Means[,7])


### Plots
#### Gene boxplot
par(mfrow=c(14,1), mai = c(0,.5,0,0), omi = c(.25,1,1,1))
for(i in 1:14){
  max.y<-max(geneData[,i],na.rm = TRUE)+4
  min.y<-min(geneData[,i],na.rm=TRUE)-1
  bp<-boxplot (geneData[,i] ~ geneData[,16] 
           ,xaxt = "n", yaxt="n",ylim=c(min.y,max.y),medlwd=1)
  ifelse(is.even(i)==TRUE,axis(4),axis(2))
  if(is.even(i)==TRUE){mtext(text=gene.vec2[i],side=4,cex=.75,line=2)}
  if(is.even(i)==FALSE){mtext(text=gene.vec2[i],side=2,cex=.75,line=2)}
  loc.x<-seq(1:6)
  loc.y<-rep(30,6)
  points(loc.x,means.all.gene[,i],col="red",pch=18, cex=1.5)
  for(j in 1:6){
    arrows(loc.x[j],lcl.all.gene[j,i],loc.x[j],ucl.all.gene[j,i],code=3,col="red",angle=75,length=.1)
    text(x = loc.x[j],y = max.y-2, Tltr.all.gene[j,i])
  }
  

}

mtext(text="Gene Expression", side=2, line = .5, outer=TRUE)
mtext(text="Kaflia",line = .5, at = .215, side=3,outer=T,cex=.75)
mtext(text="Kukak", line = .5, at = .35, side=3,outer=T,cex=.75)
mtext(text="Takli", line = .5, at = .48, side = 3, outer = T, cex = .75)
mtext(text="Chinitna", line = .5, at = .625, side = 3, outer = T, cex = .75)
mtext(text="Fossil", line = .5, at = .765, side = 3, outer = T, cex = .75)      
mtext(text="Silver", line = .5, at = .90, side = 3, outer = T, cex = .75) 
mtext(text="Katmai", line = 1.5, at = .35, side = 3, outer = T, cex = 1)
mtext (text= "Lake Clark", line = 1.5, at = .76, side = 3, outer = T, cex = 1)

### Physio Boxplot
par(mfrow=c(7,1), mai = c(0,.5,0,0), omi = c(.25,1,1,1))

for(i in 1:7){
  max.y<-max(physioData[,i],na.rm = TRUE)*1.3
  min.y<-min(physioData[,i],na.rm=TRUE)*(-.85)
  bp<-boxplot (physioData[,i] ~ physioData[,9] 
               #* physioData[,17], col=c("white","dark gray"),ylab = physio.vec[i] 
               ,xaxt = "n", yaxt="n",ylim=c(min.y,max.y),medlwd=1)
  ifelse(is.even(i)==TRUE,axis(4),axis(2))
  if(is.even(i)==TRUE){mtext(text=physio.vec[i],side=4,cex=.75,line=2)}
  if(is.even(i)==FALSE){mtext(text=physio.vec[i],side=2,cex=.75,line=2)}
  loc.x<-seq(1:6)
  loc.y<-rep(15,6)
  points(loc.x,means.all.physio[,i],col="red",pch=18, cex=1.5)
  for(j in 1:6){
    arrows(loc.x[j],lcl.all.physio[j,i],loc.x[j],ucl.all.physio[j,i],code=3,col="red",angle=75,length=.1)
    text(x = loc.x[j],y = max(physioData[,i],na.rm="TRUE")*1.2, Tltr.all.physio[j,i])
  }
  
  
}
mtext(text="Physiological Marker Value", side=2, line = .5, outer=TRUE)
mtext(text="Kaflia",line = .5, at = .215, side=3,outer=T,cex=.75)
mtext(text="Kukak", line = .5, at = .35, side=3,outer=T,cex=.75)
mtext(text="Takli", line = .5, at = .48, side = 3, outer = T, cex = .75)
mtext(text="Chinitna", line = .5, at = .625, side = 3, outer = T, cex = .75)
mtext(text="Fossil", line = .5, at = .765, side = 3, outer = T, cex = .75)      
mtext(text="Silver", line = .5, at = .90, side = 3, outer = T, cex = .75) 
mtext(text="Katmai", line = 1.5, at = .35, side = 3, outer = T, cex = 1)
mtext (text= "Lake Clark", line = 1.5, at = .76, side = 3, outer = T, cex = 1)

### Correlation analysis between genes
GXY<-read.table("output/GenesSiteXYear.csv", header=T, sep = ",")
## All correlations from means
pairs(na.omit(GXY[,3:23]),lower.panel=panel.smooth,pch=1, upper.panel=panel.cor)
  
### Using data points rather than means for gene and physio correlations
## Adjust the p value to 0.001 and use Pearson correlations
pairs(na.omit(geneData[,1:14]),lower.panel=panel.smooth,pch=1, upper.panel=panel.cor.all)
pairs(na.omit(physioData[,1:7]),lower.panel=panel.smooth,pch=1, upper.panel=panel.cor.all)


    
