# Supplementary material for: Physiological and gene transcription assays to assess responses of mussels to environmental changes
Source: PeerJ. 2019 Oct 4;7:e7800. doi: 10.7717/peerj.7800 (PMC6779115; doi:10.7717/peerj.7800)
Supplement: Data S1 [file peerj-07-7800-s004.csv]

CaM	Casp8	MIF	CNN	CHI	CCOIV	HSP70	HSP90	HIFa	MytB	Myt	MT20	Cyp3	P53	park	pSite	year	ID	sample.ID
15.55408478	10.16615295	20.01677608	25.45509911	17.90616226	11.55512428	12.73371887	16.14044571	13.91860199	16.2339716	15.39452744	10.24815083	15.44255924	12.76907778	Katmai	Katmai Kaflia	2015	1	KAT-KA-MTR-1
16.04280138	9.179972172	17.90872431	24.51484919	18.28002024	15.75541735	11.5302372	16.6095829	15.91875648	15.44425058	15.52496529	9.982909203	13.64236355	11.48699665	Katmai	Katmai Kaflia	2015	2	KAT-KA-MTR-10
16.87371635	11.89260674	14.95750618	26.34770584	19.66860771	18.33969688	12.77146912	14.40822792	13.98055458	8.916765213	17.09900284	9.184772015	14.6726222	12.25442266	Katmai	Katmai Kaflia	2015	3	KAT-KA-MTR-2
17.39971399	10.75087214	14.63624811	26.6875577	24.01582098	18.28491259	13.76474428	17.89435816	14.55981874	19.31639147	18.81154871	11.16100121	15.82614517	12.98222208	Katmai	Katmai Kaflia	2015	4	KAT-KA-MTR-3
14.78838778	9.60082674	13.32468081	24.84921312	18.03184366	19.07928896	11.97447348	14.65930128	13.60287905	18.4341445	17.88880301	10.89709234	14.05150938	11.43755484	Katmai	Katmai Kaflia	2015	5	KAT-KA-MTR-4
16.13395262	10.51910114	18.27930737	25.85857868	19.79487324	17.5258646	12.89366055	16.65521717	14.7193327	16.15632725	16.64001417	10.27498198	13.49079466	12.49490213	Katmai	Katmai Kaflia	2015	6	KAT-KA-MTR-5
13.91267252	8.906404972	16.71882677	23.94475794	19.27830935	15.42591715	10.89967012	14.84447527	13.88345575	13.79865789	13.28854418	10.60616589	13.60552311	11.37340736	Katmai	Katmai Kaflia	2015	7	KAT-KA-MTR-6
15.98216248	10.95591736	21.02674389	24.80885887	20.91125488	18.51931572	13.32497406	16.77371979	14.04650497	7.169578552	17.56596947	10.91598558	14.94761133	13.27267742	Katmai	Katmai Kaflia	2015	8	KAT-KA-MTR-7
15.02894258	8.975016117	19.44447565	25.86119127	19.13188601	15.85084581	11.26323938	15.54183483	13.7862401	5.58109808	12.89222002	9.146166325	15.36190081	11.79029799	Katmai	Katmai Kaflia	2015	9	KAT-KA-MTR-8
14.31138015	10.21486449	19.28573585	25.17102599	18.24613738	16.74342322	10.48683524	12.48600364	14.68062758	17.6572969	21.17183161	10.26605487	14.63154674	11.99135542	Katmai	Katmai Kaflia	2015	10	KAT-KA-MTR-9
17.27575397	11.73362064	15.70547581	25.9065733	18.42443562	19.87207127	12.95202923	13.14128208	14.25500011	16.7313261	17.00245953	15.22258401	16.00315499	14.06967759	Katmai	Katmai Kaflia	2016	59	KAT-KAF-MYT-6JUL16-01
16.45962811	10.98997974	19.30529308	25.09135342	18.50127888	18.59443951	11.56523991	14.46490383	14.16635418	17.23028278	17.04814816	8.102170944	14.66607809	12.89454603	Katmai	Katmai Kaflia	2016	60	KAT-KAF-MYT-6JUL16-010
17.5441432	8.91753912	15.8400569	25.71938658	13.29796553	18.48409414	11.37994528	13.42056417	13.43414259	10.27163267	21.36117697	7.267003298	15.66457033	13.46869135	Katmai	Katmai Kaflia	2016	61	KAT-KAF-MYT-6JUL16-02
17.6558907	12.13435864	16.19865155	27.26748204	19.16427922	19.80676389	12.73190045	13.54989934	14.31885648	17.8872807	18.45053983	10.20732379	17.82391763	14.19753861	Katmai	Katmai Kaflia	2016	62	KAT-KAF-MYT-6JUL16-03
17.66226721	12.9029212	19.14429808	25.27136564	18.18767118	19.81674528	10.70322371	14.6110568	15.85958815	15.93093252	16.39059401	7.845005274	13.74056768	14.93558836	Katmai	Katmai Kaflia	2016	63	KAT-KAF-MYT-6JUL16-04
17.78020334	13.82277918	15.55493212	27.57979441	18.19205141	20.74418116	12.75235987	13.53799677	14.58639956	17.52337503	17.35767221	9.465647697	16.56180167	14.67823768	Katmai	Katmai Kaflia	2016	64	KAT-KAF-MYT-6JUL16-05
18.00260091	12.27713513	19.95773625	27.29753423	16.60235143	19.4083302	12.95369267	13.49168515	16.4282372	11.50609517	18.0719521	8.246534586	15.65358973	13.96641779	Katmai	Katmai Kaflia	2016	65	KAT-KAF-MYT-6JUL16-06
17.71581364	12.66001225	22.17310238	28.7294817	19.7524538	17.34714222	13.9189539	15.9800806	14.84921741	15.29811954	14.90548229	9.527230978	17.17771602	15.13437724	Katmai	Katmai Kaflia	2016	66	KAT-KAF-MYT-6JUL16-07
16.63186288	10.96634126	21.32909608	24.69544625	18.04936624	19.03690934	11.28846574	12.33063912	14.11729074	9.89891839	17.13286424	8.889919519	14.42790151	12.70864034	Katmai	Katmai Kaflia	2016	67	KAT-KAF-MYT-6JUL16-08
18.98433805	12.06351399	15.68510365	25.79161954	19.7108109	19.21889234	12.09521604	13.65669179	14.38967252	11.68126607	22.10855985	9.607413292	16.72664857	14.26274323	Katmai	Katmai Kaflia	2016	68	KAT-KAF-MYT-6JUL16-09
14.3317008	9.154540539	19.5124445	21.97300291	20.95447493	14.77986097	12.27971601	11.45660543	14.6916728	14.19721556	14.23256826	9.730753899	13.91617727	14.13258505	Katmai	Katmai Kukak	2015	11	KAT-KU-MTR-1
16.79020596	9.796994209	13.25242329	23.76213551	16.11082745	20.15096188	11.53514385	11.65151691	13.32244015	15.54572773	15.23562145	11.4376502	14.36577892	11.84948015	Katmai	Katmai Kukak	2015	12	KAT-KU-MTR-10
16.18621016	9.882009029	14.09876585	22.45673704	NA	16.88821745	15.56216002	15.16903448	15.04804182	12.54015493	12.89328146	11.53563881	15.67034197	16.55030966	Katmai	Katmai Kukak	2015	13	KAT-KU-MTR-2
15.81916332	10.19847012	19.18870163	NA	19.2390089	13.54619884	16.57525921	12.6512022	15.24706173	14.70840549	16.33729076	10.05983067	16.8354578	NA	Katmai	Katmai Kukak	2015	14	KAT-KU-MTR-3
15.16131067	10.42341137	22.94537783	25.55131626	19.71863985	17.40112352	13.38056231	15.16861773	15.70715761	8.369978428	17.4457612	12.14908266	14.97118425	15.77328968	Katmai	Katmai Kukak	2015	15	KAT-KU-MTR-4
13.56975842	8.264325142	17.2929697	22.3156538	16.64690495	15.21974659	9.256398201	9.657631874	13.5199213	12.92817593	12.83285236	9.116901875	12.49083948	9.386279583	Katmai	Katmai Kukak	2015	16	KAT-KU-MTR-5
15.040483	9.349786282	12.70791197	25.00451803	21.16408873	17.39182997	10.87397909	14.28060102	13.60481215	16.9862895	16.41188955	9.9656744	13.21524143	11.20101309	Katmai	Katmai Kukak	2015	17	KAT-KU-MTR-6
16.19634104	10.45939302	19.81973124	24.77085924	17.87543082	21.21088767	12.39484072	14.28451586	13.61094141	6.756660938	11.85757685	10.91345167	13.02517462	11.57053113	Katmai	Katmai Kukak	2015	18	KAT-KU-MTR-7
13.93217802	8.677575588	17.15613699	23.80148458	18.25081587	16.3026576	8.13099432	15.26966429	13.1519599	8.145141125	14.83655882	9.088913918	13.06552982	11.43025875	Katmai	Katmai Kukak	2015	19	KAT-KU-MTR-8
16.04987264	10.61443067	20.79075241	24.68780637	16.86324811	17.69380498	8.379588366	15.06847501	15.16790509	8.970143557	17.07344937	11.40272474	14.93216228	12.47472334	Katmai	Katmai Kukak	2015	20	KAT-KU-MTR-9
17.64753318	12.31511092	20.14712691	25.50290275	21.63175559	19.6985395	12.62926459	13.6085546	14.15043807	17.10121703	17.25845313	7.6391716	15.74689817	13.49057913	Katmai	Katmai Kukak	2016	69	KAT-KUK-MYT-5JUL16-01
17.85443616	12.77885938	15.87355924	26.94714856	16.91547894	22.29052854	13.05067563	16.18037534	14.53277516	12.03416753	18.04953313	9.211398602	16.94643879	14.68507862	Katmai	Katmai Kukak	2016	70	KAT-KUK-MYT-5JUL16-010
16.22551084	10.60482907	14.88877797	24.10736966	16.8303349	19.34694409	11.27367902	11.72496915	14.56383061	15.99204373	15.63063169	7.809295654	14.75446463	12.27962828	Katmai	Katmai Kukak	2016	71	KAT-KUK-MYT-5JUL16-02
17.28756618	11.29489994	19.63918209	24.95538235	17.87766171	21.13885593	12.19237614	15.43056202	13.40368748	15.44385433	15.64758396	8.17418623	15.17355108	13.42706251	Katmai	Katmai Kukak	2016	72	KAT-KUK-MYT-5JUL16-03
16.0288682	10.12354326	14.07307863	23.50733614	17.51255274	19.40224314	11.87317896	14.57899714	13.41942835	8.686163425	15.68610048	7.803107738	13.46165276	11.72298622	Katmai	Katmai Kukak	2016	73	KAT-KUK-MYT-5JUL16-04
16.13780522	12.16706967	13.78936124	26.15321088	16.98704076	19.75422215	12.16173482	12.50133061	14.23303914	18.14098477	18.23712468	9.431065083	14.87892485	13.91662359	Katmai	Katmai Kukak	2016	74	KAT-KUK-MYT-5JUL16-05
17.52137566	12.9190712	15.70517349	26.52347565	18.00536728	17.66950417	12.97206688	13.34084892	13.60001564	18.84192467	18.81060791	11.05894232	16.03905845	15.27931571	Katmai	Katmai Kukak	2016	75	KAT-KUK-MYT-5JUL16-06
15.57309628	11.63473225	18.81117916	25.05647182	16.78276348	21.35052967	10.84576893	14.55174351	14.14056873	17.74475002	17.94976711	9.03919363	14.98314524	13.18731165	Katmai	Katmai Kukak	2016	76	KAT-KUK-MYT-5JUL16-07
17.78117657	12.94850254	16.45237064	26.83501911	16.4898901	17.23192883	7.990125656	12.58249569	14.49026012	12.29539776	18.65279102	10.60241652	17.41927218	14.36494327	Katmai	Katmai Kukak	2016	77	KAT-KUK-MYT-5JUL16-08
18.14976287	12.91144919	19.97136092	26.07280517	17.33948302	18.09329581	12.30224967	12.64971519	13.94513106	10.81846976	19.09205604	10.09632802	16.31700778	14.39033389	Katmai	Katmai Kukak	2016	78	KAT-KUK-MYT-5JUL16-09
14.76579714	9.542919636	19.10529375	24.29969215	17.74901628	16.38342333	11.00815439	13.44549036	14.04824305	6.857199192	13.62170649	10.93479347	14.90670919	12.90241671	Katmai	Katmai Takli	2015	21	KAT-TA-MTR-1
17.05629015	11.88600206	20.0161767	26.16903734	20.89318895	19.23925447	12.09777308	12.17486429	17.02260828	8.933220387	17.56111765	15.93781519	15.05061388	14.29000044	Katmai	Katmai Takli	2015	22	KAT-TA-MTR-10
15.95371246	10.6033802	14.70878029	23.74494934	21.91088486	18.14626122	13.28918648	12.64562607	17.02278137	8.475921631	15.57024193	12.06947136	15.60508633	17.77924156	Katmai	Katmai Takli	2015	23	KAT-TA-MTR-2
16.87651396	9.675956249	17.7197814	25.8543725	18.46743917	17.87638617	11.89490843	10.87788343	14.42130423	9.004029751	17.59145117	11.1123755	13.98839593	12.59704995	Katmai	Katmai Takli	2015	24	KAT-TA-MTR-3
18.08121753	12.06493258	20.74752879	27.04742122	19.89392352	23.14182734	11.0066421	11.59466815	13.88668704	17.0614841	17.85885119	12.94034386	18.10271239	14.36182308	Katmai	Katmai Takli	2015	25	KAT-TA-MTR-4
17.48698616	9.466844559	20.22306252	27.04191589	14.64241028	18.41480255	10.81145096	11.01371193	13.25031471	7.861649513	16.87836075	11.97719002	16.38425422	13.7270813	Katmai	Katmai Takli	2015	26	KAT-TA-MTR-5
16.57826185	10.51762724	14.06984091	25.11422491	19.00579786	14.17927885	9.935664654	14.95690298	13.80834532	7.256409168	12.60882902	11.92478657	16.52456045	13.25523424	Katmai	Katmai Takli	2015	27	KAT-TA-MTR-6
15.68814516	8.924467564	20.02922964	25.04963541	17.51798105	16.56742716	10.3674264	9.312820911	14.33533335	13.85958147	14.19486856	11.14739895	13.53236389	11.68579102	Katmai	Katmai Takli	2015	28	KAT-TA-MTR-7
16.91785002	10.52374983	12.96574926	25.18453741	19.65886259	17.70749044	10.01128912	9.515059948	14.43638754	15.32357168	16.31412649	14.2582202	15.49412107	10.30975389	Katmai	Katmai Takli	2015	29	KAT-TA-MTR-8
19.75723219	9.250163555	12.63400602	23.39514875	18.10005713	14.09202909	9.252212048	12.74952078	13.50497961	13.66834211	16.01768446	20.73041868	14.90277433	10.8731513	Katmai	Katmai Takli	2015	30	KAT-TA-MTR-9
16.95105982	9.381063938	19.31494761	24.74046373	22.08409739	21.20204401	10.86131334	17.06995058	15.57062387	14.12135172	13.86831903	11.54306269	13.88988352	11.94404268	Katmai	Katmai Takli	2016	79	KAT-TAK-MYT-2JUL16-01
17.5429523	11.59057879	15.46264911	25.93745112	20.66894984	16.727597	12.82578921	13.36636233	14.90207934	9.796257734	15.9303329	15.13897491	16.70039725	13.43285155	Katmai	Katmai Takli	2016	80	KAT-TAK-MYT-2JUL16-010
19.41853571	10.52177286	20.61509371	26.10332727	20.21251726	21.43049288	12.72921228	15.80553484	15.60443544	17.0617547	16.48666048	11.9590168	12.92498207	12.12023354	Katmai	Katmai Takli	2016	81	KAT-TAK-MYT-2JUL16-02
16.80597425	9.462870836	20.31973386	25.12246823	20.4909718	20.06824613	13.39198041	15.04612851	13.3641274	9.217126131	14.88872838	12.93143702	12.97243547	11.72596025	Katmai	Katmai Takli	2016	82	KAT-TAK-MYT-2JUL16-03
18.18027115	10.65659142	13.66034508	24.25994301	18.59724236	18.18805313	11.11470413	11.01243591	14.55774307	5.801987648	12.35034561	14.75856352	14.03100157	11.92846441	Katmai	Katmai Takli	2016	83	KAT-TAK-MYT-2JUL16-04
21.46416712	11.05963564	15.0300107	26.81720209	25.23522806	18.0250268	14.1052537	12.28499079	14.59058619	17.96121645	19.13183451	11.71185875	14.68190575	11.92214775	Katmai	Katmai Takli	2016	84	KAT-TAK-MYT-2JUL16-05
19.42341995	10.08839226	18.20187378	24.63484573	21.18439293	17.27695465	13.33692551	16.64374161	15.79987907	7.203357697	15.64276314	11.3093276	12.60303259	12.87589598	Katmai	Katmai Takli	2016	85	KAT-TAK-MYT-2JUL16-06
16.82879591	10.92626715	14.24054289	25.23506498	21.06054831	20.95019484	13.41157866	15.3475318	15.83359098	15.70297384	15.88460875	14.8411634	14.98160338	13.8515985	Katmai	Katmai Takli	2016	86	KAT-TAK-MYT-2JUL16-07
17.08798027	10.69132614	20.12711525	25.38823509	20.82358932	21.6879406	13.53707695	16.25929832	14.29714584	7.070407867	14.85788727	11.84040642	15.07462502	13.0376339	Katmai	Katmai Takli	2016	87	KAT-TAK-MYT-2JUL16-08
17.25469589	10.65228081	21.19102859	27.65621758	20.50014114	21.50715828	13.82675934	16.27829361	15.67360497	12.78707314	14.20401192	9.102199554	15.89892197	14.77817917	Katmai	Katmai Takli	2016	88	KAT-TAK-MYT-2JUL16-09
16.05126476	10.39361477	20.30000591	25.42894077	18.63082218	17.58518505	11.53803921	15.07034779	14.24907207	9.696200371	16.85925388	10.06871033	13.14194107	11.43345118	Lake Clark	Lake Clark Chinitna	2015	31	LACL-CH-Mtr1
17.03491306	12.26897717	15.73808193	26.43986225	18.69112873	12.92152691	10.86595058	11.94620419	13.5060091	10.47714901	18.33658886	12.83353281	15.1828866	13.24861813	Lake Clark	Lake Clark Chinitna	2015	32	LACL-CH-Mtr2
15.96230507	11.3271389	20.59743309	25.56331635	18.68841934	17.82224274	10.83975029	10.7722683	13.23540688	9.101337433	15.48793793	9.802350521	12.78507376	11.53679514	Lake Clark	Lake Clark Chinitna	2015	33	LACL-CH-Mtr3
17.81649184	11.53735328	23.22168136	27.10288024	17.90443587	18.7379415	10.59456229	11.55062079	14.00743079	11.70851874	17.85630584	12.05986404	15.74377441	12.71205187	Lake Clark	Lake Clark Chinitna	2015	34	LACL-CH-Mtr4
18.68450522	10.0909555	18.15238929	25.91665626	20.28210044	11.81542373	11.27515197	12.06196952	13.62177253	18.30223823	17.69575477	11.80241656	13.0221622	11.80404282	Lake Clark	Lake Clark Chinitna	2015	35	LACL-CH-Mtr5
18.34504366	12.49833155	17.12009096	27.13259554	19.90642023	19.33130693	13.19035959	11.24197245	12.57708788	18.69255877	16.20230532	13.13018203	14.56527495	13.56548429	Lake Clark	Lake Clark Chinitna	2015	36	LACL-CH-Mtr6
17.41171074	10.85441017	19.08564186	25.89516068	18.54770088	19.82170105	10.40047455	12.03833008	12.98572731	9.92950058	15.59780884	10.77367187	13.55712867	12.60749078	Lake Clark	Lake Clark Chinitna	2015	37	LACL-CH-Mtr7
15.30061913	9.608551025	13.86355019	17.70092964	20.46624756	16.52779388	13.96245003	14.98612595	14.74601936	7.174077988	13.97112465	8.689926624	13.20101595	11.57845831	Lake Clark	Lake Clark Chinitna	2015	38	LACL-CH-Mtr8
14.53869486	9.614855289	13.93494272	24.585114	17.46237421	19.43300486	10.20357561	13.89753389	14.11559343	8.191055775	16.10636759	6.154627562	13.79412508	12.51896906	Lake Clark	Lake Clark Chinitna	2016	89	LAC-CH-MTR11
16.98440576	12.69276071	18.67980218	26.90594316	20.44188905	19.50611329	11.89587235	12.57399964	13.80776238	19.72273469	19.24380898	8.17756629	16.75831723	14.66298795	Lake Clark	Lake Clark Chinitna	2016	90	LAC-CH-MTR12
15.17918992	9.962105036	12.41301942	24.45095658	18.08718324	17.94326043	10.41488481	11.94633126	13.46494889	6.701380014	13.93392205	7.415669203	13.13262844	12.33892727	Lake Clark	Lake Clark Chinitna	2016	91	LAC-CH-MTR13
15.66128516	10.45028853	14.79218268	25.15575385	16.94291663	18.68140769	11.33334899	14.21505904	13.82534575	7.616698027	13.97724509	6.601228714	14.66634655	13.31040287	Lake Clark	Lake Clark Chinitna	2016	92	LAC-CH-MTR14
14.31709003	9.076069832	11.91871548	23.84839916	16.74387646	16.77831173	10.71729565	14.55077076	13.32742977	8.140843391	13.47452068	6.5712955	12.01428604	11.32561302	Lake Clark	Lake Clark Chinitna	2016	93	LAC-CH-MTR15
14.11325407	8.93307066	17.61500883	23.57797766	18.69248152	14.99155378	12.14878798	10.20222235	13.56688643	12.68929625	12.14770651	5.478443384	13.76935101	11.83059788	Lake Clark	Lake Clark Chinitna	2016	94	LAC-CH-MTR16
15.15514541	9.564269781	20.41665626	25.39913917	18.77004027	16.77228713	11.39642119	11.86895537	13.67432189	13.85400176	13.66214347	7.408728361	14.79381633	12.61905551	Lake Clark	Lake Clark Chinitna	2016	95	LAC-CH-MTR17
15.51219964	9.342540979	13.67268968	24.03696656	18.16179681	17.38581109	11.14553475	14.45488	14.37100625	16.27400613	16.49855447	4.42834115	13.87332582	12.74086428	Lake Clark	Lake Clark Chinitna	2016	96	LAC-CH-MTR18
15.96851015	10.21356058	19.76876879	25.16340494	17.64796877	19.96440172	11.10695314	14.67756701	13.26341486	10.53750849	15.97820139	6.497956514	13.82946372	12.88407302	Lake Clark	Lake Clark Chinitna	2016	97	LAC-CH-MTR19
15.77548218	10.49318504	19.44760132	24.68543625	18.71940231	18.220541	11.52198792	15.21105576	13.95100594	15.64424896	16.77469444	6.997369528	14.95593476	13.31086755	Lake Clark	Lake Clark Chinitna	2016	98	LAC-CH-MTR20
16.4135437	9.606618881	17.81184769	24.46671128	16.91406631	18.69722557	8.30581665	14.20164704	14.22647095	15.44928932	16.47309685	11.79610944	13.25281072	11.83573365	Lake Clark	Lake Clark Fossil	2015	39	LACL-FO-Mtr1
16.32617426	9.525364399	18.85670137	24.46249247	18.4162221	20.46122408	11.8606267	11.6533227	14.87002611	8.001329899	15.00248194	13.74043679	12.8919661	11.1550374	Lake Clark	Lake Clark Fossil	2015	40	LACL-FO-Mtr10
17.04928136	10.75727391	14.39315343	27.70652509	20.33790326	21.20679212	11.9273746	14.98623347	13.25417256	7.81943059	12.01742101	12.76258969	13.55413175	13.41013932	Lake Clark	Lake Clark Fossil	2015	41	LACL-FO-Mtr2
15.84247136	10.17051244	18.68458104	26.45900846	18.94696164	19.87524652	10.76985669	11.34483075	13.61138463	15.73652005	14.78827024	11.60062647	13.98097467	12.23674536	Lake Clark	Lake Clark Fossil	2015	42	LACL-FO-Mtr3
16.67951798	12.15988374	14.7619307	26.48895431	20.34151292	14.02562165	13.34358048	16.35653901	16.39794946	8.202004671	16.76293206	10.86423635	15.06094313	14.2099874	Lake Clark	Lake Clark Fossil	2015	43	LACL-FO-Mtr4
19.19561863	11.78966665	15.13443708	27.54917669	19.89511251	21.39394903	12.16193342	12.0015254	13.63967276	11.41272497	17.25060034	13.56716752	15.17925668	14.57496929	Lake Clark	Lake Clark Fossil	2015	44	LACL-FO-Mtr5
18.53320503	11.8288784	20.11792564	27.92866707	19.92309904	20.08867264	12.60189438	14.86141777	14.45223427	8.804743767	15.92314672	10.6172483	15.69246078	13.96164727	Lake Clark	Lake Clark Fossil	2015	45	LACL-FO-Mtr6
13.8329339	9.718355656	19.22666216	24.0278573	17.3094449	18.29521799	10.98295069	13.53576326	12.24069071	15.10624552	15.40915537	10.69175863	13.4739852	11.73438048	Lake Clark	Lake Clark Fossil	2015	46	LACL-FO-Mtr7
13.91662455	8.541996479	17.85150385	24.53046656	19.5860467	17.47068453	10.20177126	11.41702127	13.28799486	6.763542652	17.16896868	10.64551497	13.32527685	11.23789263	Lake Clark	Lake Clark Fossil	2015	47	LACL-FO-Mtr8
15.73140907	9.751031876	18.64137268	23.27004051	16.76181984	17.21645737	10.62052536	15.09408379	13.1244545	8.395364761	14.93110847	10.58512783	11.10698223	11.1550374	Lake Clark	Lake Clark Fossil	2015	48	LACL-FO-Mtr9
14.34736872	8.082197666	18.08387232	21.67424059	20.04874277	17.53495264	11.26881456	12.03434992	13.75048113	12.65749598	12.81931353	5.888417244	13.02632666	12.80907393	Lake Clark	Lake Clark Fossil	2016	99	LAC-FO-MTR11
14.48058391	9.189020872	19.24483752	23.61028171	21.16692233	19.93227458	10.59821773	10.21036983	14.46463084	6.84465766	13.4322803	7.506690502	13.92067146	11.6161499	Lake Clark	Lake Clark Fossil	2016	100	LAC-FO-MTR12
13.98762989	9.438687325	12.23338032	21.20607662	20.59013081	17.04516697	10.91798496	14.3330946	14.36567593	14.73274899	14.81680775	5.06417942	12.09221888	11.51785135	Lake Clark	Lake Clark Fossil	2016	101	LAC-FO-MTR13
16.05717111	9.957382441	12.65189958	24.52223611	21.1494143	19.36310983	11.84084535	15.38455224	14.93772531	15.98357224	15.70725274	6.942559242	14.187572	13.45103407	Lake Clark	Lake Clark Fossil	2016	102	LAC-FO-MTR14
15.71197414	9.829627037	15.69056988	23.24847507	18.90993214	18.25193882	11.18209362	14.41376209	14.00422192	14.18456554	13.6705637	7.433091164	13.41060114	12.71936274	Lake Clark	Lake Clark Fossil	2016	103	LAC-FO-MTR15
16.40415168	10.60732436	13.175699	24.11530662	17.36032844	18.09105086	10.61651587	10.88655829	11.85827613	4.668885946	10.68820548	5.799720287	15.74267435	13.22705317	Lake Clark	Lake Clark Fossil	2016	104	LAC-FO-MTR16
15.42768455	10.6616323	18.62823081	23.80715156	18.437536	18.20915198	11.08060622	11.80967116	14.14212203	8.66017127	14.93425345	7.74077177	14.87920523	13.36641455	Lake Clark	Lake Clark Fossil	2016	105	LAC-FO-MTR17
15.3310926	10.09348845	18.47694755	23.76329017	19.31602836	19.97854209	9.052722692	11.64122176	14.36745429	13.63136649	13.08395553	8.254995823	14.39157534	12.87479448	Lake Clark	Lake Clark Fossil	2016	106	LAC-FO-MTR18
15.42915726	10.03599739	17.64877319	23.63849258	21.64271545	19.8922348	14.64980507	15.57320023	14.37695885	8.147443771	12.49587822	7.011391163	15.20507956	13.83392286	Lake Clark	Lake Clark Fossil	2016	107	LAC-FO-MTR19
14.48281288	8.533149719	16.77761078	23.26358032	19.12647057	17.19007301	8.788164139	14.20100021	14.97794724	12.3683567	12.16513062	11.90693188	11.50355434	12.63944721	Lake Clark	Lake Clark Fossil	2016	108	LAC-FO-MTR20
14.94583011	10.11451793	14.31309962	24.97233653	16.95103717	17.85642123	7.018372297	13.08630633	12.77355075	8.516904593	15.90388942	10.18473506	14.31344867	11.53692842	Lake Clark	Lake Clark Silver	2015	49	LACL-SS-Mtr1
16.63381886	10.90244412	15.00575757	25.96715856	18.96039701	18.96746182	10.11275411	11.01155972	12.53899693	7.795210123	14.66617513	12.47967601	15.04087329	11.91488624	Lake Clark	Lake Clark Silver	2015	50	LACL-SS-Mtr10
17.9606657	11.69470692	16.75070858	26.05999279	19.37613773	22.45185375	12.36555767	12.12247181	14.36189556	7.852955818	15.90890789	11.05415392	14.1178937	14.43337893	Lake Clark	Lake Clark Silver	2015	51	LACL-SS-Mtr2
14.87596369	8.429676533	12.37272692	24.20797205	17.70246744	16.35147715	10.47178125	13.47222185	14.15641451	12.82259226	13.45405626	8.949660778	13.25555754	10.5626564	Lake Clark	Lake Clark Silver	2015	52	LACL-SS-Mtr3
15.16989613	7.742733955	17.7259264	22.55751705	23.97191143	16.90354252	15.12601566	11.32078075	16.95616055	11.93364239	14.45500278	8.711140156	12.45485163	13.84144449	Lake Clark	Lake Clark Silver	2015	53	LACL-SS-Mtr4
15.51100874	10.37993765	19.27035093	25.00621557	16.49754477	17.58763838	10.17307806	15.18598509	14.37505865	17.60281134	16.4063201	18.941926	15.61606121	12.22258258	Lake Clark	Lake Clark Silver	2015	54	LACL-SS-Mtr5
14.91678166	10.27358365	21.11543393	24.95366406	16.00638127	19.17760396	10.83764958	14.59152722	13.32814908	10.62153745	15.83664632	12.19586778	14.40277886	12.27045655	Lake Clark	Lake Clark Silver	2015	55	LACL-SS-Mtr6
15.44215298	10.26518917	17.95119572	25.12005711	17.20086575	17.58057308	9.926285744	11.29855061	13.61940289	16.46502399	16.02709866	10.50765944	13.08249855	12.48139644	Lake Clark	Lake Clark Silver	2015	56	LACL-SS-Mtr7
17.58326793	10.9573772	15.64296603	25.36632991	18.60590243	22.11722445	10.75245547	14.68362117	13.95077777	11.30636668	16.60744739	12.8890059	13.40613008	12.2384088	Lake Clark	Lake Clark Silver	2015	57	LACL-SS-Mtr8
15.77166271	8.931071281	21.61138821	23.89783192	18.19171429	16.64232731	6.627614975	10.74575901	12.11013508	14.91689777	14.67796421	9.006993294	12.13416386	10.02349758	Lake Clark	Lake Clark Silver	2015	58	LACL-SS-Mtr9
15.58232737	10.06931162	22.45581675	23.24129915	18.46358347	18.8090291	10.32979441	13.94732714	14.07513285	15.50294161	15.01882601	6.68351388	13.67335582	12.86266589	Lake Clark	Lake Clark Silver	2016	109	LAC-SS-MTR11
16.97341347	12.40365601	20.21424675	25.36326218	17.73599434	22.01119804	11.08019066	14.31763649	14.36486435	11.34453773	17.25008774	8.310618162	14.9100883	13.88339877	Lake Clark	Lake Clark Silver	2016	110	LAC-SS-MTR12
15.84458876	10.89704466	15.10815954	24.2993083	17.45691442	23.03707838	10.57004118	11.23398733	13.02305937	15.18681669	14.63470602	7.253103018	13.85939813	13.22028756	Lake Clark	Lake Clark Silver	2016	111	LAC-SS-MTR13
15.39054656	11.0569551	20.24028754	24.18216872	17.64296699	12.73073745	10.69453979	13.22631812	14.6301477	9.434171438	15.00294089	5.57683897	15.63233089	12.610816	Lake Clark	Lake Clark Silver	2016	112	LAC-SS-MTR14
14.28345108	9.239336014	18.84363747	23.61817741	17.38060951	18.5721817	9.438846588	13.01037216	12.73385811	15.61111832	15.40472603	5.699202538	12.43748188	11.6658659	Lake Clark	Lake Clark Silver	2016	113	LAC-SS-MTR15
15.33291411	10.72755408	18.03667617	24.18656516	17.64999938	21.37707114	9.892013311	10.13618636	12.99039817	15.02913451	14.55356193	6.853023291	17.10664129	11.93914366	Lake Clark	Lake Clark Silver	2016	114	LAC-SS-MTR16
17.22466516	12.03824091	16.45647287	26.40969896	21.18474817	18.54063845	12.94394922	13.17355204	15.07321024	10.86450434	18.00485277	10.23385859	16.26415706	14.20323825	Lake Clark	Lake Clark Silver	2016	115	LAC-SS-MTR17
17.07342052	11.85259724	19.97370815	25.76826954	19.45206928	21.84878254	12.39592266	11.84886837	13.3226614	17.26706028	16.77759266	7.7596488	16.49444318	13.7068131	Lake Clark	Lake Clark Silver	2016	116	LAC-SS-MTR18
19.61170578	12.42758179	17.8338871	27.61693573	22.41678238	18.88868713	13.83186913	14.2572422	15.9618187	17.04738045	16.99216652	8.600417376	17.03367209	15.73020911	Lake Clark	Lake Clark Silver	2016	117	LAC-SS-MTR19
16.44780135	11.12359405	16.59078765	25.8989656	19.79095626	20.23752189	11.21311545	14.77757812	12.76748824	16.56378341	16.30832458	7.783070564	16.03309703	13.45354724	Lake Clark	Lake Clark Silver	2016	118	LAC-SS-MTR20
