# Supplementary material for: Physiological and gene transcription assays to assess responses of mussels to environmental changes
Source: PeerJ. 2019 Oct 4;7:e7800. doi: 10.7717/peerj.7800 (PMC6779115; doi:10.7717/peerj.7800)
Supplement: Data S2 [file peerj-07-7800-s005.csv]

cond.factor	shell.thick	hemo.count	H2O2	RNA.DNA	P450	HSP40	park	pSite	year	ID	sample.ID
0.22	0.43	136666.67	NA	87.65	107.34	0.51	KATM	KATM Kaflia	2015	21	KAT-KA-MTR 11
0.16	0.42	43333.33	0.09	61.7	32.77	1.43	KATM	KATM Kaflia	2015	22	KAT-KA-MTR 12
0.24	0.54	80000	0.09	33.57	79.78	2.55	KATM	KATM Kaflia	2015	23	KAT-KA-MTR 13
0.17	0.41	NA	0.05	55.2	86.75	0.72	KATM	KATM Kaflia	2015	24	KAT-KA-MTR 14
0.17	0.55	NA	0.04	55.95	16.18	1.23	KATM	KATM Kaflia	2015	25	KAT-KA-MTR 15
0.17	0.53	90000	0.1	337.55	65.91	1.21	KATM	KATM Kaflia	2015	26	KAT-KA-MTR 16
0.16	0.4	146666.67	0.06	136.05	44.15	2.17	KATM	KATM Kaflia	2015	27	KAT-KA-MTR 17
0.13	0.48	50000	0.06	41.17	29.16	1.66	KATM	KATM Kaflia	2015	28	KAT-KA-MTR 18
0.16	0.53	73333.33	0.07	3.11	60.92	2.98	KATM	KATM Kaflia	2015	29	KAT-KA-MTR 19
0.24	0.54	80000	0.06	85.11	35.33	2.02	KATM	KATM Kaflia	2015	30	KAT-KA-MTR 20
0.17	0.68	96666.67	0.03	NA	29.89	0.53	KATM	KATM Kaflia	2016	84	KAT-KA-MTR-11
0.13	0.77	NA	0.04	NA	28.26	1.14	KATM	KATM Kaflia	2016	85	KAT-KA-MTR-12
0.09	0.63	53333.33	0.09	184.23	59.02	1.7	KATM	KATM Kaflia	2016	86	KAT-KA-MTR-13
0.12	0.6	20000	0.05	275.92	51.11	0.54	KATM	KATM Kaflia	2016	87	KAT-KA-MTR-14
0.07	0.53	613333.33	0.01	557.92	20.14	0.66	KATM	KATM Kaflia	2016	88	KAT-KA-MTR-15
0.12	0.71	1540000	0.04	108.06	22.96	0.96	KATM	KATM Kaflia	2016	89	KAT-KA-MTR-16
0.12	0.62	40000	0.03	125.75	22.08	1.09	KATM	KATM Kaflia	2016	90	KAT-KA-MTR-17
0.09	0.6	23333.33	0.01	222.77	77.47	0.71	KATM	KATM Kaflia	2016	91	KAT-KA-MTR-18
0.13	0.75	3333.33	0.03	279.62	48.37	5.57	KATM	KATM Kaflia	2016	92	KAT-KA-MTR-19
0.11	0.87	13333.33	0.04	92.48	19.55	1.67	KATM	KATM Kaflia	2016	93	KAT-KA-MTR-20
0.09	0.49	10000	0.03	422.14	17.97	NA	KATM	KATM Kaflia	2016	94	KAT-KA-MTR-21
0.09	0.68	NA	0.03	141.03	15.71	7.95	KATM	KATM Kaflia	2016	95	KAT-KA-MTR-22
0.12	0.34	1740000	NA	57.89	89.9	12.42	KATM	KATM Kukak	2015	11	KAT-KU-MTR 11
0.14	0.29	80000	0.05	26.04	21.73	6.56	KATM	KATM Kukak	2015	12	KAT-KU-MTR 12
0.14	0.38	116666.67	0.05	46.42	13.24	13.9	KATM	KATM Kukak	2015	13	KAT-KU-MTR 13
0.09	0.3	133333.33	0.02	53.17	NA	2.86	KATM	KATM Kukak	2015	14	KAT-KU-MTR 14
0.16	0.36	368000	0.05	15.4	62.27	3.33	KATM	KATM Kukak	2015	15	KAT-KU-MTR 15
0.17	0.28	1220000	NA	30.91	30.56	3.28	KATM	KATM Kukak	2015	16	KAT-KU-MTR 16
0.07	0.26	1443333.33	NA	106.93	39.08	2.04	KATM	KATM Kukak	2015	17	KAT-KU-MTR 17
0.06	0.27	16666.67	NA	51.99	25.14	0.8	KATM	KATM Kukak	2015	18	KAT-KU-MTR 18
0.09	0.24	36666.67	0.09	46.45	70.48	0.51	KATM	KATM Kukak	2015	19	KAT-KU-MTR 19
0.08	0.25	1146666.67	0.03	73.21	20.53	0.28	KATM	KATM Kukak	2015	20	KAT-KU-MTR 20
0.11	0.44	1326000	0.06	350.31	21.48	12.19	KATM	KATM Kukak	2016	73	KAT-KU-MTR-11
0.14	0.74	630000	0.1	217.02	27.7	20.62	KATM	KATM Kukak	2016	74	KAT-KU-MTR-12
0.13	0.71	1e+05	0.01	230.95	9.12	5.07	KATM	KATM Kukak	2016	75	KAT-KU-MTR-13
0.17	0.55	360000	0.01	173.02	13.5	2.57	KATM	KATM Kukak	2016	76	KAT-KU-MTR-14
0.13	0.68	NA	0.03	171.3	26.13	2.56	KATM	KATM Kukak	2016	77	KAT-KU-MTR-15
0.09	0.46	63333.33	0.01	331.09	15.8	3.62	KATM	KATM Kukak	2016	78	KAT-KU-MTR-16
0.12	0.65	1323333.33	0.02	213.99	46.34	19.48	KATM	KATM Kukak	2016	79	KAT-KU-MTR-17
0.07	0.57	1152000	0.06	833.49	15.66	2.14	KATM	KATM Kukak	2016	80	KAT-KU-MTR-18
0.11	0.75	13333.33	NA	392.82	12.01	6.34	KATM	KATM Kukak	2016	81	KAT-KU-MTR-19
0.1	0.56	206666.67	0.02	190.43	17.02	12.27	KATM	KATM Kukak	2016	82	KAT-KU-MTR-20
0.09	0.56	66666.67	NA	734.17	14.45	1.76	KATM	KATM Kukak	2016	83	KAT-KU-MTR-21
0.14	0.46	2e+05	0.09	44.98	23.93	4.56	KATM	KATM Takli	2015	1	KAT-TA-MTR 11
0.11	0.36	266666.67	0.08	57.49	27.87	2.9	KATM	KATM Takli	2015	2	KAT-TA-MTR 12
0.13	0.39	NA	NA	42.74	142.26	0.32	KATM	KATM Takli	2015	3	KAT-TA-MTR 13
0.12	0.34	110000	0.07	33.24	128.28	2.24	KATM	KATM Takli	2015	4	KAT-TA-MTR 14
0.16	0.4	593333.33	0.07	4.05	17.1	1.76	KATM	KATM Takli	2015	5	KAT-TA-MTR 15
0.11	0.38	510000	0.05	89.65	NA	1.67	KATM	KATM Takli	2015	6	KAT-TA-MTR 16
0.16	0.47	243333.33	0.07	51.44	48.9	0.48	KATM	KATM Takli	2015	7	KAT-TA-MTR 17
0.34	0.34	795000	0.08	12.48	178.65	2.36	KATM	KATM Takli	2015	8	KAT-TA-MTR 18
0.17	0.43	NA	0.06	145.39	94.33	1.42	KATM	KATM Takli	2015	9	KAT-TA-MTR 19
0.2	0.35	883333.33	0.06	71.42	86.13	1.66	KATM	KATM Takli	2015	10	KAT-TA-MTR 20
0.17	0.75	416666.67	0.05	213.88	10.07	4.03	KATM	KATM Takli	2016	61	KAT-TA-MTR-11
0.2	0.76	50000	0.03	166.85	13.19	5.26	KATM	KATM Takli	2016	62	KAT-TA-MTR-12
0.13	0.76	150000	0.02	37.73	20.97	NA	KATM	KATM Takli	2016	63	KAT-TA-MTR-13
0.17	0.92	616000	0.03	91.99	17.34	NA	KATM	KATM Takli	2016	64	KAT-TA-MTR-14
0.18	0.67	153333.33	0.06	131.25	15.55	NA	KATM	KATM Takli	2016	65	KAT-TA-MTR-15
0.13	0.83	160000	0.06	97.85	19.9	2.22	KATM	KATM Takli	2016	66	KAT-TA-MTR-16
0.13	0.64	310000	0.04	64.92	22.85	2.34	KATM	KATM Takli	2016	67	KAT-TA-MTR-17
0.13	0.59	146666.67	0.07	276.62	32.44	3.01	KATM	KATM Takli	2016	68	KAT-TA-MTR-18
0.13	0.79	32000	0.03	294.39	12.78	8.32	KATM	KATM Takli	2016	69	KAT-TA-MTR-19
0.11	0.77	253333.33	0.04	80.91	24.45	28.6	KATM	KATM Takli	2016	70	KAT-TA-MTR-20
0.16	0.69	213333.33	NA	164.74	31.53	40.03	KATM	KATM Takli	2016	71	KAT-TA-MTR-21
0.15	0.8	1540000	NA	170.76	17.28	10.12	KATM	KATM Takli	2016	72	KAT-TA-MTR-22
0.14	0.84	410000	0.07	53.23	114.89	2.66	LACL	LACL Chinitna Bay	2015	51	LAC-CH-MTR-11
0.19	0.9	353333.33	0.05	NA	15.71	4.53	LACL	LACL Chinitna Bay	2015	52	LAC-CH-MTR-12
0.26	1.22	116666.67	0.07	139.04	73.93	10.91	LACL	LACL Chinitna Bay	2015	53	LAC-CH-MTR-13
0.23	1.23	563333.33	0.06	137.05	53.53	3.97	LACL	LACL Chinitna Bay	2015	54	LAC-CH-MTR-14
0.19	1.12	356666.67	0.05	744.28	47.93	6.5	LACL	LACL Chinitna Bay	2015	55	LAC-CH-MTR-15
0.22	1.32	186666.67	0.04	666.41	61.24	0.43	LACL	LACL Chinitna Bay	2015	56	LAC-CH-MTR-16
0.19	0.88	660000	0.06	56.03	46.88	1.4	LACL	LACL Chinitna Bay	2015	57	LAC-CH-MTR-17
0.15	0.79	240000	0.06	362.77	NA	2.56	LACL	LACL Chinitna Bay	2015	58	LAC-CH-MTR-18
0.21	1.58	320000	0.04	15.48	190.33	2.12	LACL	LACL Chinitna Bay	2015	59	LAC-CH-MTR-19
0.23	1.22	403333.33	0.06	232.42	73.8	0.82	LACL	LACL Chinitna Bay	2015	60	LAC-CH-MTR-20
0.26	1.58	193333.33	0.05	266.04	15.75	NA	LACL	LACL Chinitna Bay	2016	106	LAC-CH-MTR-1
0.27	1.83	1170000	0.06	38.95	12.08	18.15	LACL	LACL Chinitna Bay	2016	107	LAC-CH-MTR-2
0.25	1.62	290000	0.05	3.6	16.67	28.76	LACL	LACL Chinitna Bay	2016	108	LAC-CH-MTR-3
0.25	1.7	846666.67	0.05	66.23	8.27	15.44	LACL	LACL Chinitna Bay	2016	109	LAC-CH-MTR-4
0.32	2.22	864000	0.06	19.87	26.86	20.67	LACL	LACL Chinitna Bay	2016	110	LAC-CH-MTR-5
0.17	1.77	626666.67	0.04	103.83	20.17	NA	LACL	LACL Chinitna Bay	2016	111	LAC-CH-MTR-6
0.2	1.44	933333.33	0.05	35.51	13.14	18.29	LACL	LACL Chinitna Bay	2016	112	LAC-CH-MTR-7
0.14	1.36	1120000	0.05	129.5	7.62	9.1	LACL	LACL Chinitna Bay	2016	113	LAC-CH-MTR-8
0.15	1.22	646666.67	0.04	13.36	12.72	NA	LACL	LACL Chinitna Bay	2016	114	LAC-CH-MTR-9
0.21	1.46	1740000	0.04	178.3	12.16	3.39	LACL	LACL Chinitna Bay	2016	115	LAC-CH-MTR-10
0.31	0.54	73333.33	0.05	46.36	18.51	7.96	LACL	LACL Fossil Point	2015	31	LAC-FO-MTR-11
0.31	0.55	546666.67	0.09	47.73	40.78	14.04	LACL	LACL Fossil Point	2015	32	LAC-FO-MTR-12
0.23	0.62	456666.67	0.14	54.03	39.58	8.6	LACL	LACL Fossil Point	2015	33	LAC-FO-MTR-13
0.26	0.6	180000	0.08	30.45	28.22	5.68	LACL	LACL Fossil Point	2015	34	LAC-FO-MTR-14
0.11	0.43	183333.33	0.06	32.68	24.96	NA	LACL	LACL Fossil Point	2015	35	LAC-FO-MTR-15
0.12	0.34	1153333.33	0.12	30.7	41.01	NA	LACL	LACL Fossil Point	2015	36	LAC-FO-MTR-16
0.15	0.44	80000	0.04	51.79	57.86	8.5	LACL	LACL Fossil Point	2015	37	LAC-FO-MTR-17
0.29	0.78	76666.67	0.04	24.63	71.66	8.76	LACL	LACL Fossil Point	2015	38	LAC-FO-MTR-18
0.35	0.87	283333.33	0.05	61.07	26.91	0.34	LACL	LACL Fossil Point	2015	39	LAC-FO-MTR-19
0.27	0.88	140000	0.05	49.84	27.58	NA	LACL	LACL Fossil Point	2015	40	LAC-FO-MTR-20
0.2	0.74	264000	0.03	63.28	35.04	1.48	LACL	LACL Fossil Point	2016	96	LAC-FO-MTR-1
0.17	0.62	176666.67	0.02	255.02	30.31	1.16	LACL	LACL Fossil Point	2016	97	LAC-FO-MTR-2
0.21	0.61	203333.33	0.03	27.36	21.58	2.34	LACL	LACL Fossil Point	2016	98	LAC-FO-MTR-3
0.2	0.74	246666.67	0.03	84.24	32.08	3.56	LACL	LACL Fossil Point	2016	99	LAC-FO-MTR-4
0.24	0.78	46666.67	0.02	25.27	31.78	2.33	LACL	LACL Fossil Point	2016	100	LAC-FO-MTR-5
0.3	1.45	163333.33	0.03	86.57	31.03	7.71	LACL	LACL Fossil Point	2016	101	LAC-FO-MTR-6
0.27	0.77	33333.33	NA	92.15	34.05	4.53	LACL	LACL Fossil Point	2016	102	LAC-FO-MTR-7
0.14	0.58	364000	0.03	34.11	34.27	4.22	LACL	LACL Fossil Point	2016	103	LAC-FO-MTR-8
0.2	0.76	230000	0.03	70.43	20.52	9.98	LACL	LACL Fossil Point	2016	104	LAC-FO-MTR-9
0.17	0.68	356000	NA	228.98	20.87	6.48	LACL	LACL Fossil Point	2016	105	LAC-FO-MTR-10
0.17	0.64	110000	0.04	105.21	58.59	8.17	LACL	LACL Silver Salmon	2015	41	LAC-SS-MTR-11
0.24	0.9	80000	0.05	68.56	50.89	9.61	LACL	LACL Silver Salmon	2015	42	LAC-SS-MTR-12
0.15	0.41	106666.67	0.04	57.38	23.42	6.2	LACL	LACL Silver Salmon	2015	43	LAC-SS-MTR-13
0.19	0.75	36666.67	NA	80.27	13.26	10.74	LACL	LACL Silver Salmon	2015	44	LAC-SS-MTR-14
0.22	0.82	350000	0.05	42.23	89.52	10.9	LACL	LACL Silver Salmon	2015	45	LAC-SS-MTR-15
0.21	0.7	376666.67	0.07	27.02	50.79	5.21	LACL	LACL Silver Salmon	2015	46	LAC-SS-MTR-16
0.1	0.53	40000	0.03	47.98	35.91	4.83	LACL	LACL Silver Salmon	2015	47	LAC-SS-MTR-17
0.23	0.82	176666.67	0.02	5.71	56.69	4.93	LACL	LACL Silver Salmon	2015	48	LAC-SS-MTR-18
0.19	0.74	93333.33	0.02	1.74	70.67	0.18	LACL	LACL Silver Salmon	2015	49	LAC-SS-MTR-19
0.16	0.53	70000	0.04	7.67	17.65	1.58	LACL	LACL Silver Salmon	2015	50	LAC-SS-MTR-20
0.11	0.58	543333.33	0.06	78.71	13.92	2.66	LACL	LACL Silver Salmon	2016	116	LAC-SS-MTR-1
0.13	0.76	540000	0.05	53.12	35.4	2.21	LACL	LACL Silver Salmon	2016	117	LAC-SS-MTR-2
0.14	0.67	543333.33	0.06	13.48	14.21	2.04	LACL	LACL Silver Salmon	2016	118	LAC-SS-MTR-3
0.13	0.81	593333.33	0.05	70.42	9.47	1.45	LACL	LACL Silver Salmon	2016	119	LAC-SS-MTR-4
0.14	0.67	363333.33	0.05	23.56	14.47	2.52	LACL	LACL Silver Salmon	2016	120	LAC-SS-MTR-5
0.11	0.77	3e+05	0.05	358.04	24.18	NA	LACL	LACL Silver Salmon	2016	121	LAC-SS-MTR-6
0.12	0.71	456666.67	0.05	42.71	28.47	0.31	LACL	LACL Silver Salmon	2016	122	LAC-SS-MTR-7
0.18	0.73	450000	0.04	31.25	15.54	0.86	LACL	LACL Silver Salmon	2016	123	LAC-SS-MTR-8
0.21	0.85	366666.67	0.04	62.38	17.28	24.21	LACL	LACL Silver Salmon	2016	124	LAC-SS-MTR-9
0.27	1.25	576666.67	0.04	33.59	20.51	8.43	LACL	LACL Silver Salmon	2016	125	LAC-SS-MTR-10
